# Supplementary material for: Comparison of Wound Healing Effects of Different Micro-Patterned Hydrogels on the Skin of Secondary Intention Rat Model
Source: Gels. 2025 Mar 24;11(4):239. doi: 10.3390/gels11040239 (PMC12026865; doi:10.3390/gels11040239)
Supplement: Supplementary file 1 [file gels-11-00239-s001.zip]

Archive with 1 entries (1 files):
- gels-3539300-supplementary.pdf
